# Supplementary material for: Carbon-Nanotube-Based Superhydrophobic Magnetic Nanomaterial as Absorbent for Rapid and Efficient Oil/Water Separation
Source: Nanomaterials (Basel). 2024 Dec 3;14(23):1942. doi: 10.3390/nano14231942 (PMC11643525; doi:10.3390/nano14231942)
Supplement: Supplementary file 1 [file nanomaterials-14-01942-s001.zip]

Archive with 6 entries (5 files):
- nanomaterials-3331236-supplementary.pdf
- Videos/
- Videos/S1 Magnetic properties of sponge.mp4
- Videos/S2 Hydrophobic properties  of the PUCNTNiFe2O4PDMS.mp4
- Videos/S3 Absorbtion of petrolium  of the PUCNTNiFe2O4PDMS.mp4
- Videos/S4 water-oil separation process.mp4
